# Supplementary material for: The Overlapping Burdens of Fatigue and Daytime Sleepiness: Gender-Specific Impacts on Life Quality in Patients with Sleep Disorders
Source: Diseases. 2025 May 29;13(6):172. doi: 10.3390/diseases13060172 (PMC12191932; doi:10.3390/diseases13060172)
Supplement: Supplementary file 1 [file diseases-13-00172-s001.zip]

Archive with 1 entries (1 files):
- diseases-3640764-supplementary.pdf
